# Supplementary material for: Quantitative Evaluation of Very Low Levels of HIV-1 Reverse Transcriptase by a Novel Highly Sensitive RT-qPCR Assay
Source: Life (Basel). 2022 Jul 27;12(8):1130. doi: 10.3390/life12081130 (PMC9410348; doi:10.3390/life12081130)
Supplement: Supplementary file 1 [file life-12-01130-s001.zip]

Archive with 1 entries (1 files):
- life-1768441-supplementary.pdf
